# Supplementary material for: Hydrogen Bond Arrangement Is Shown to Differ in Coexisting Phases of Aqueous Two-Phase Systems
Source: Biomolecules. 2021 Nov 30;11(12):1787. doi: 10.3390/biom11121787 (PMC8698934; doi:10.3390/biom11121787)
Supplement: Supplementary file 1 [file biomolecules-11-01787-s001.zip]

Archive with 1 entries (1 files):
- biomolecules-1458349-supplementary.pdf
